# Supplementary material for: No More Tears: Mining Sequencing Data for Novel Bt Cry Toxins with CryProcessor
Source: Toxins (Basel). 2020 Mar 23;12(3):204. doi: 10.3390/toxins12030204 (PMC7150774; doi:10.3390/toxins12030204)
Supplement: Supplementary file 1 [file toxins-12-00204-s001.zip]

Archive with 2 entries (2 files):
- Supplementary Table S4.xlsx
- toxins-694813-SI.pdf
