# Supplementary material for: No More Tears: Mining Sequencing Data for Novel Bt Cry Toxins with CryProcessor
Source: Toxins (Basel). 2020 Mar 23;12(3):204. doi: 10.3390/toxins12030204 (PMC7150774; doi:10.3390/toxins12030204)
Supplement: Supplementary file 1 [file toxins-12-00204-s001.zip › Supplementary Table S4.xlsx]

## Sheet: compared_mappings
Cry_protein	CryProcessor						CryGetter						Difference
	D1_start	D1_stop	D2_start	D2_stop	D3_start	D3_stop	D1_start	D1_stop	D2_start	D2_stop	D3_start	D3_stop	ΔD1_start	ΔD1_stop	ΔD2_start	ΔD2_stop	ΔD3_start	ΔD3_stop
Cry4Aa1	97	314	322	528	539	678	110	315	322	529	530	679	13	1	0	1	9	1
Cry1Db2	48	250	258	450	460	592	47	251	258	451	453	593	1	1	0	1	7	1
Cry2Ab8	68	262	267	472	495	628	48	263	267	473	494	629	20	1	0	1	1	1
Cry7Ab1	78	278	286	487	497	637	98	279	286	488	489	638	20	1	0	1	8	1
Cry8Ka2	88	288	296	511	522	656	85	289	296	513	507	657	3	1	0	2	15	1
Cry2Ac12	68	262	267	463	486	618	86	263	267	464	485	619	18	1	0	1	1	1
Cry44Aa1	88	296	304	544	554	686	73	297	304	545	546	687	15	1	0	1	8	1
Cry1Aa4	49	251	259	460	470	606	48	252	259	461	462	606	1	1	0	1	8	0
Cry7Fa2	41	252	260	467	478	613	47	253	260	467	463	614	6	1	0	0	15	1
Cry1Ac6	49	251	259	460	470	607	48	252	259	461	462	608	1	1	0	1	8	1
Cry1Ab16	49	251	259	461	471	607	48	252	259	462	463	607	1	1	0	1	8	0
Cry1Aa11	49	251	259	460	470	606	48	252	259	461	462	606	1	1	0	1	8	0
Cry1Ba5	68	270	278	489	499	636	90	271	278	490	490	637	22	1	0	1	9	1
Cry17Aa1	53	256	264	437	454	618	75	257	264	439	450	619	22	1	0	2	4	1
Cry1Ac4	49	251	259	461	471	609	48	252	259	462	463	610	1	1	0	1	8	1
Cry1Ac15	49	251	259	460	470	608	48	252	259	461	462	609	1	1	0	1	8	1
Cry1Gb2	47	245	253	449	459	595	57	246	253	450	449	595	10	1	0	1	10	0
Cry43Aa2	93	293	304	499	510	645	101	294	304	501	495	646	8	1	0	2	15	1
Cry2Ad3	69	262	267	472	495	628	52	263	267	473	494	629	17	1	0	1	1	1
Cry1Ia8	77	279	287	497	507	644	76	280	287	498	498	645	1	1	0	1	9	1
Cry1Ea1	48	250	258	454	464	598	49	251	258	455	454	599	1	1	0	1	10	1
Cry9Bb1	89	290	298	515	525	664	85	291	298	516	517	665	4	1	0	1	8	1
Cry1Ad1	49	251	259	460	470	606	48	252	259	461	463	606	1	1	0	1	7	0
Cry2Aa5	68	262	267	472	495	628	80	263	267	473	494	629	12	1	0	1	1	1
Cry1Fa2	47	249	257	454	464	601	46	250	257	455	454	602	1	1	0	1	10	1
Cry1Ia35	76	278	286	496	506	643	75	279	286	497	497	644	1	1	0	1	9	1
Cry2Ab14	68	262	267	472	495	628	48	263	267	473	494	629	20	1	0	1	1	1
Cry1Ac24	49	251	259	460	470	608	48	252	259	461	462	609	1	1	0	1	8	1
Cry1Fb7	47	249	257	454	464	599	46	250	257	455	455	599	1	1	0	1	9	0
Cry1Ia18	77	279	287	497	507	644	76	280	287	498	498	645	1	1	0	1	9	1
Cry1Ac7	49	251	259	461	471	609	48	252	259	462	463	610	1	1	0	1	8	1
Cry47Aa1	66	265	273	488	498	645	92	266	273	489	490	646	26	1	0	1	8	1
Cry4Ba2	63	268	284	470	480	634	69	269	284	471	480	624	6	1	0	1	0	10
Cry1Ea10	48	250	258	454	464	598	49	251	258	455	454	599	1	1	0	1	10	1
Cry9Ea1	87	293	302	505	515	651	86	294	302	506	500	652	1	1	0	1	15	1
Cry2Ab2	68	262	267	472	495	628	48	263	267	473	494	629	20	1	0	1	1	1
Cry1Ae1	49	251	259	461	471	607	48	252	259	462	463	607	1	1	0	1	8	0
Cry1Ia12	77	279	287	497	507	644	76	280	287	498	498	645	1	1	0	1	9	1
Cry3Aa4	85	287	295	499	509	644	83	288	295	500	502	645	2	1	0	1	7	1
Cry4Ba3	63	267	283	469	479	634	69	268	283	470	471	624	6	1	0	1	8	10
Cry20Aa1	79	280	288	484	495	631	80	281	288	484	484	632	1	1	0	0	11	1
Cry19Ba1	81	280	293	496	506	637	76	281	293	497	497	638	5	1	0	1	9	1
Cry1Da1	48	250	258	450	460	592	47	251	258	451	452	593	1	1	0	1	8	1
Cry8Ga2	89	289	297	510	521	656	105	290	297	512	506	657	16	1	0	2	15	1
Cry56Aa1	96	297	310	483	494	636	115	298	310	484	487	637	19	1	0	1	7	1
Cry1Gb1	47	245	253	449	459	595	57	246	253	450	449	595	10	1	0	1	10	0
Cry1Fb2	47	249	257	454	464	599	46	250	257	455	455	599	1	1	0	1	9	0
Cry1Ia1	77	279	287	497	507	644	76	280	287	498	498	645	1	1	0	1	9	1
Cry48Ab1	85	308	318	510	520	656	89	309	318	511	513	658	4	1	0	1	7	2
Cry1Aa10	49	251	259	460	470	606	48	252	259	461	462	606	1	1	0	1	8	0
Cry8Ca1	88	290	298	503	513	659	86	291	298	504	503	660	2	1	0	1	10	1
Cry1Ab3	49	251	259	461	471	607	48	252	259	462	463	607	1	1	0	1	8	0
Cry1Ea2	48	250	258	454	464	598	49	251	258	455	454	599	1	1	0	1	10	1
Cry1Fb5	47	249	257	454	464	599	46	250	257	455	455	599	1	1	0	1	9	0
Cry2Ad4	69	262	267	472	495	628	52	263	267	473	494	629	17	1	0	1	1	1
Cry3Ca1	84	285	293	502	512	649	81	286	293	503	504	650	3	1	0	1	8	1
Cry9Da1	88	293	301	521	531	668	80	294	301	522	523	669	8	1	0	1	8	1
Cry48Aa1	85	308	318	511	521	657	98	309	318	512	521	659	13	1	0	1	0	2
Cry9Ea4	87	293	302	505	515	651	86	294	302	506	500	652	1	1	0	1	15	1
Cry2Ag1	68	263	268	473	496	629	48	264	268	474	495	630	20	1	0	1	1	1
Cry1Af1	49	248	256	458	468	604	48	249	256	459	460	604	1	1	0	1	8	0
Cry1Ab18	49	251	259	461	471	607	48	252	259	462	463	607	1	1	0	1	8	0
Cry2Aa14	68	262	267	472	495	628	80	263	267	473	494	629	12	1	0	1	1	1
Cry1Bd2	73	275	283	495	505	643	72	276	283	496	496	644	1	1	0	1	9	1
Cry1Aa1	49	251	259	460	470	606	48	252	259	461	462	606	1	1	0	1	8	0
Cry1Ia14	77	279	287	497	507	644	76	280	287	498	498	645	1	1	0	1	9	1
Cry1Aa15	42	244	252	453	463	599	41	245	252	454	455	599	1	1	0	1	8	0
Cry8Aa1	86	289	297	516	526	662	96	290	297	517	513	663	10	1	0	1	13	1
Cry1Ac13	49	251	259	460	470	608	48	252	259	461	462	609	1	1	0	1	8	1
Cry1Ab8	49	251	259	461	471	607	48	252	259	462	463	607	1	1	0	1	8	0
Cry2Ab13	68	262	267	472	495	628	48	263	267	473	494	629	20	1	0	1	1	1
Cry1Ga2	48	246	254	447	457	594	49	243	254	448	447	594	1	3	0	1	10	0
Cry3Aa6	85	287	295	499	509	644	83	288	295	500	502	645	2	1	0	1	7	1
Cry7Ab5	78	278	286	487	497	641	88	279	286	488	489	642	10	1	0	1	8	1
Cry1Ah2	49	251	259	460	470	608	48	252	259	461	462	609	1	1	0	1	8	1
Cry2Ab3	68	262	267	472	495	628	48	263	267	473	494	629	20	1	0	1	1	1
Cry3Aa7	93	295	303	507	517	652	91	296	303	508	510	653	2	1	0	1	7	1
Cry9Aa2	74	287	295	509	520	656	68	288	295	509	509	657	6	1	0	0	11	1
Cry1Ab13	49	251	259	461	471	607	48	252	259	462	463	607	1	1	0	1	8	0
Cry2Ac7	68	262	267	463	486	618	86	263	267	464	485	619	18	1	0	1	1	1
Cry9Da2	73	278	286	506	516	645	65	279	286	507	508	646	8	1	0	1	8	1
Cry3Aa5	85	287	295	499	509	644	83	288	295	500	502	645	2	1	0	1	7	1
Cry1Jb1	48	250	258	449	459	596	49	251	258	450	449	597	1	1	0	1	10	1
Cry1Aa7	49	251	259	450	472	606	48	252	259	447	472	606	1	1	0	3	0	0
Cry1Ha1	52	249	257	455	465	599	50	250	257	456	457	600	2	1	0	1	8	1
Cry1Ab21	49	251	259	460	471	607	48	252	259	462	463	607	1	1	0	2	8	0
Cry8Ca4	88	290	298	503	513	659	86	291	298	504	503	660	2	1	0	1	10	1
Cry1Ib1	77	279	287	497	507	644	76	280	287	498	498	645	1	1	0	1	9	1
Cry1Fb3	47	249	257	454	464	599	46	250	257	455	455	599	1	1	0	1	9	0
Cry1Ga1	48	245	253	446	456	592	49	246	253	447	446	592	1	1	0	1	10	0
Cry1Ba2	68	270	278	489	499	636	90	271	278	490	490	637	22	1	0	1	9	1
Cry2Ab11	68	262	267	472	495	628	48	263	267	473	494	629	20	1	0	1	1	1
Cry1Ab6	49	251	259	460	471	607	48	252	259	461	463	607	1	1	0	1	8	0
Cry1Aa9	49	251	259	460	470	606	48	252	259	461	462	606	1	1	0	1	8	0
Cry1La1	54	248	256	452	462	598	61	249	256	453	452	599	7	1	0	1	10	1
Cry1Ab22	49	251	259	461	471	607	48	252	259	462	463	607	1	1	0	1	8	0
Cry1Ka1	73	276	284	490	500	634	72	277	284	491	491	638	1	1	0	1	9	4
Cry1Aa5	49	251	259	460	470	606	48	252	259	461	462	606	1	1	0	1	8	0
Cry61Aa3	76	284	292	503	513	660	93	285	292	503	505	661	17	1	0	0	8	1
Cry1Ea4	48	250	258	454	464	598	49	251	258	455	454	599	1	1	0	1	10	1
Cry1Bb1	73	275	283	495	505	640	72	276	283	496	496	640	1	1	0	1	9	0
Cry1Be1	73	275	283	493	503	639	72	276	283	494	494	640	1	1	0	1	9	1
Cry9Ca2	87	290	299	505	515	657	86	291	299	506	500	658	1	1	0	1	15	1
Cry8Ma2	37	242	250	443	453	587	41	243	250	444	444	588	4	1	0	1	9	1
Cry1Ac3	49	251	259	460	470	608	48	252	259	461	462	609	1	1	0	1	8	1
Cry8Fa3	88	285	293	514	524	662	111	286	293	515	515	663	23	1	0	1	9	1
Cry28Aa2	58	264	273	472	483	621	60	265	275	472	483	622	2	1	2	0	0	1
Cry1Ab5	49	251	259	461	471	607	48	252	259	462	463	607	1	1	0	1	8	0
Cry1Ia4	77	279	287	497	507	644	76	280	287	498	498	645	1	1	0	1	9	1
Cry1Ac8	49	251	259	461	471	609	48	252	259	462	463	610	1	1	0	1	8	1
Cry1Ca1	48	250	261	457	467	614	47	251	261	458	457	614	1	1	0	1	10	0
Cry24Aa1	96	279	287	505	515	648	95	280	287	506	500	649	1	1	0	1	15	1
Cry1Ac18	49	251	259	460	470	608	48	252	259	461	462	609	1	1	0	1	8	1
Cry1Ie1	77	279	287	497	507	644	76	280	287	498	498	645	1	1	0	1	9	1
Cry9Ea2	87	293	302	505	515	651	86	294	302	506	500	652	1	1	0	1	15	1
Cry1Ea7	48	250	258	454	464	598	49	251	258	455	454	599	1	1	0	1	10	1
Cry1Ab7	49	251	259	461	471	607	48	252	259	462	463	607	1	1	0	1	8	0
Cry4Aa3	97	314	322	528	539	678	110	315	322	529	530	679	13	1	0	1	9	1
Cry1Ib2	77	279	287	497	507	644	76	280	287	498	498	645	1	1	0	1	9	1
Cry7Ab3	78	278	286	487	497	637	88	279	286	488	489	638	10	1	0	1	8	1
Cry1Aa3	49	251	259	460	470	606	48	252	259	461	462	606	1	1	0	1	8	0
Cry1Ba1	68	270	278	489	499	636	90	271	278	490	490	637	22	1	0	1	9	1
Cry1Ia11	77	279	287	497	507	644	76	280	287	498	498	645	1	1	0	1	9	1
Cry1Bc1	73	275	283	495	505	640	72	276	283	496	496	640	1	1	0	1	9	0
Cry19Aa1	88	292	300	502	512	648	76	293	300	503	504	649	12	1	0	1	8	1
Cry4Cb3	93	296	304	504	514	647	125	297	304	505	505	648	32	1	0	1	9	1
Cry1Ib3	77	279	287	497	507	644	76	280	287	498	498	645	1	1	0	1	9	1
Cry7Ab2	78	278	286	487	497	637	88	279	286	488	489	638	10	1	0	1	8	1
Cry1Ag1	49	251	259	450	483	606	48	252	259	447	466	606	1	1	0	3	17	0
Cry2Aa6	68	262	267	471	495	628	80	263	267	473	494	629	12	1	0	2	1	1
Cry1Ac38	49	251	259	461	471	609	48	252	259	462	463	610	1	1	0	1	8	1
Cry1Ca5	48	250	261	457	467	614	47	251	261	458	457	614	1	1	0	1	10	0
Cry2Ab4	68	262	267	472	495	628	48	263	267	473	494	629	20	1	0	1	1	1
Cry7Ab6	78	278	286	487	497	637	98	279	286	488	489	638	20	1	0	1	8	1
Cry1Ab14	49	251	259	461	471	607	48	252	259	462	463	607	1	1	0	1	8	0
Cry19Ca1	79	277	290	493	503	635	73	278	290	494	495	636	6	1	0	1	8	1
Cry2Ac8	68	262	267	463	486	618	86	263	267	464	485	619	18	1	0	1	1	1
Cry2Ac4	68	262	267	463	486	618	86	263	267	464	485	619	18	1	0	1	1	1
Cry1Aa6	49	251	259	460	470	606	48	252	259	461	462	606	1	1	0	1	8	0
Cry1Ac28	49	251	259	461	471	609	48	252	259	462	463	610	1	1	0	1	8	1
Cry2Ac10	68	262	267	463	486	618	86	263	267	464	485	619	18	1	0	1	1	1
Cry1Bd1	73	275	283	495	505	643	72	276	283	496	496	644	1	1	0	1	9	1
Cry1Ac5	49	251	259	460	470	608	48	252	259	461	462	609	1	1	0	1	8	1
Cry4Ba4	63	267	283	469	479	633	69	268	283	470	479	623	6	1	0	1	0	10
Cry3Bb2	83	288	296	502	512	650	82	289	296	503	505	651	1	1	0	1	7	1
Cry1Ia3	77	279	287	497	507	644	76	280	287	498	498	645	1	1	0	1	9	1
Cry1Hb1	51	248	256	453	464	596	49	249	256	455	456	597	2	1	0	2	8	1
Cry1Ab2	49	251	259	463	474	608	48	252	259	465	467	608	1	1	0	2	7	0
Cry2Aa12	68	262	267	472	495	628	80	263	267	473	494	629	12	1	0	1	1	1
Cry9Aa1	74	287	295	509	520	656	68	288	295	509	509	657	6	1	0	0	11	1
Cry1Aa13	49	251	259	460	470	606	48	252	259	461	462	606	1	1	0	1	8	0
Cry1Ia5	77	279	287	497	507	644	76	280	287	498	498	645	1	1	0	1	9	1
Cry2Ab6	68	262	267	472	495	628	48	263	267	473	494	629	20	1	0	1	1	1
Cry1Ba6	68	270	278	489	499	636	90	271	278	490	490	637	22	1	0	1	9	1
Cry3Aa10	93	295	303	507	517	652	91	296	303	508	510	653	2	1	0	1	7	1
Cry8Ra1	88	297	306	530	540	678	94	298	308	531	533	679	6	1	2	1	7	1
Cry3Aa12	85	287	295	499	509	644	83	288	295	500	502	645	2	1	0	1	7	1
Cry20Ba1	82	279	287	484	495	630	79	280	287	484	484	631	3	1	0	0	11	1
Cry1Be3	73	275	283	493	503	639	72	276	283	494	494	640	1	1	0	1	9	1
Cry3Aa3	85	287	295	499	509	644	83	288	295	500	502	645	2	1	0	1	7	1
Cry2Aa1	68	262	267	472	495	628	80	263	267	473	494	629	12	1	0	1	1	1
Cry2Aa13	68	262	267	472	495	628	48	263	267	473	494	629	20	1	0	1	1	1
Cry2Aa2	68	262	267	472	495	628	80	263	267	473	494	629	12	1	0	1	1	1
Cry4Aa4	97	314	322	528	539	678	110	315	322	529	530	679	13	1	0	1	9	1
Cry18Ba1	101	292	298	515	539	669	112	294	298	516	538	669	11	2	0	1	1	0
Cry18Ca1	115	308	314	531	558	690	121	310	314	532	555	691	6	2	0	1	3	1
Cry1Ca3	48	250	261	457	467	614	47	251	261	458	457	614	1	1	0	1	10	0
Cry3Ba1	91	296	304	510	520	658	90	297	304	511	513	659	1	1	0	1	7	1
Cry1Aa24	49	251	259	460	470	606	48	252	259	461	462	606	1	1	0	1	8	0
Cry1Ba3	68	270	278	489	499	636	90	271	278	490	490	637	22	1	0	1	9	1
Cry8Ca2	88	290	298	503	513	659	86	291	298	504	503	660	2	1	0	1	10	1
Cry9Ba1	66	269	277	497	507	644	60	270	277	498	499	645	6	1	0	1	8	1
Cry1Ib6	77	279	287	497	507	644	76	280	287	498	498	645	1	1	0	1	9	1
Cry26Aa1	85	288	296	517	527	656	84	289	296	518	519	657	1	1	0	1	8	1
Cry1Ac9	49	251	259	461	471	609	48	252	259	462	463	610	1	1	0	1	8	1
Cry4Aa2	97	314	322	528	539	678	110	315	322	529	530	679	13	1	0	1	9	1
Cry2Aa9	68	262	267	472	495	628	80	263	267	473	494	629	12	1	0	1	1	1
Cry40Aa1	71	298	306	500	512	641	68	299	306	501	497	642	3	1	0	1	15	1
Cry1Ea6	48	250	258	454	464	598	49	251	258	455	454	599	1	1	0	1	10	1
Cry32Wa2	81	310	320	509	520	652	85	311	320	511	509	653	4	1	0	2	11	1
Cry16Aa1	43	243	254	440	451	591	43	244	253	442	443	598	0	1	1	2	8	7
Cry1Fb6	47	249	257	454	464	599	46	250	257	455	455	599	1	1	0	1	9	0
Cry1Aa2	49	251	259	460	470	606	48	252	259	461	462	606	1	1	0	1	8	0
Cry1Ab9	49	251	259	461	471	607	48	252	259	462	463	607	1	1	0	1	8	0
Cry1Aa12	49	251	259	460	470	606	48	252	259	461	462	606	1	1	0	1	8	0
Cry1Ca9	48	250	261	457	467	614	47	251	261	458	457	614	1	1	0	1	10	0
Cry48Aa2	85	308	318	511	521	657	98	309	318	512	521	659	13	1	0	1	0	2
Cry1Ac21	42	244	252	453	463	601	41	245	252	454	455	602	1	1	0	1	8	1
Cry1Ab15	49	251	259	461	471	607	48	252	259	462	463	607	1	1	0	1	8	0
Cry8Ba1	87	290	298	512	522	658	86	291	298	513	514	659	1	1	0	1	8	1
Cry7Ea3	81	285	293	506	516	656	97	286	293	507	508	657	16	1	0	1	8	1
Cry30Ba1	89	301	309	515	525	658	79	302	309	516	517	659	10	1	0	1	8	1
Cry1Db1	48	250	258	450	460	592	47	251	258	451	453	593	1	1	0	1	7	1
Cry3Aa2	85	287	295	499	509	644	83	288	295	500	502	645	2	1	0	1	7	1
Cry9Ea6	87	293	302	505	515	651	86	294	302	506	500	652	1	1	0	1	15	1
Cry27Aa1	102	302	310	499	524	682	112	303	310	500	524	683	10	1	0	1	0	1
Cry1Ab12	49	251	259	461	471	607	48	252	259	462	463	607	1	1	0	1	8	0
Cry3Aa1	93	295	303	507	517	652	91	296	303	508	510	653	2	1	0	1	7	1
Cry9Ea5	87	293	302	505	515	651	86	294	302	506	500	652	1	1	0	1	15	1
Cry1Aa14	49	251	259	460	470	606	48	252	259	461	462	606	1	1	0	1	8	0
Cry2Ad1	69	262	267	472	495	628	52	263	267	473	494	629	17	1	0	1	1	1
Cry2Ab12	68	262	267	472	495	628	48	263	267	473	494	629	20	1	0	1	1	1
Cry2Ac1	68	262	267	462	485	617	86	263	267	463	484	618	18	1	0	1	1	1
Cry10Aa3	92	300	308	500	510	650	95	301	308	501	503	651	3	1	0	1	7	1
Cry8Ha1	91	290	300	510	520	657	91	291	300	511	512	658	0	1	0	1	8	1
Cry1Ia13	77	279	287	497	507	644	76	280	287	498	498	645	1	1	0	1	9	1
Cry1Ab33	42	244	252	454	464	600	41	245	252	455	456	600	1	1	0	1	8	0
Cry3Bb1	83	288	296	502	512	650	82	289	296	503	505	651	1	1	0	1	7	1
Cry1Ab1	49	251	259	461	471	607	48	252	259	462	463	607	1	1	0	1	8	0
Cry2Ah2	68	262	267	471	494	627	48	263	267	472	493	628	20	1	0	1	1	1
Cry7Ba1	84	284	294	505	515	652	109	285	295	506	500	653	25	1	1	1	15	1
Cry2Ab1	68	262	267	472	495	628	48	263	267	473	494	629	20	1	0	1	1	1
Cry2Aa8	68	262	267	472	495	628	80	263	267	473	494	629	12	1	0	1	1	1
Cry10Aa1	92	300	308	500	510	650	95	301	308	501	503	651	3	1	0	1	7	1
Cry9Ea3	87	293	302	505	515	651	86	294	302	506	500	652	1	1	0	1	15	1
Cry1Ic1	79	279	287	497	507	644	76	280	287	498	498	645	3	1	0	1	9	1
Cry40Da1	74	289	297	494	505	632	87	290	297	494	490	634	13	1	0	0	15	2
Cry1Ia7	77	279	287	497	507	644	76	280	287	498	498	645	1	1	0	1	9	1
Cry1Ea3	48	250	258	454	464	598	49	251	258	455	454	599	1	1	0	1	10	1
Cry1Ia2	77	279	287	497	507	644	76	280	287	498	498	645	1	1	0	1	9	1
Cry1Ac10	49	251	259	461	471	609	48	252	259	462	463	610	1	1	0	1	8	1
Cry7La1	84	285	293	504	514	653	116	286	293	505	506	654	32	1	0	1	8	1
Cry1Fa1	47	249	257	454	464	601	46	250	257	455	454	602	1	1	0	1	10	1
Cry2Ad5	68	262	267	472	495	628	48	263	267	473	494	629	20	1	0	1	1	1
Cry1Id1	77	279	287	497	507	644	76	280	287	498	498	645	1	1	0	1	9	1
Cry7Ca1	74	278	286	498	509	642	64	279	286	499	501	643	10	1	0	1	8	1
Cry4Ba5	63	268	284	470	480	634	69	269	284	471	480	624	6	1	0	1	0	10
Cry1Ja1	48	250	258	449	459	594	49	251	258	450	449	594	1	1	0	1	10	0
Cry7Ab7	78	278	286	487	497	637	88	279	286	488	489	638	10	1	0	1	8	1
Cry2Ac6	68	262	267	463	486	618	86	263	267	464	485	619	18	1	0	1	1	1
Cry13Aa1	100	318	324	544	546	692	104	320	328	535	546	693	4	2	4	9	0	1
Cry1Eb1	49	249	258	453	463	599	46	250	257	454	453	600	3	1	1	1	10	1
Cry14Aa1	85	310	320	520	534	678	78	310	320	522	534	679	7	0	0	2	0	1
Cry1Ac19	49	251	259	461	471	609	48	252	259	462	463	610	1	1	0	1	8	1
Cry1Ac20	49	251	259	460	470	608	48	252	259	461	462	609	1	1	0	1	8	1
Cry1Ac1	49	251	259	461	471	609	48	252	259	462	463	610	1	1	0	1	8	1
Cry1Ab19	49	251	259	461	471	607	48	252	259	462	463	607	1	1	0	1	8	0
Cry10Aa4	92	300	308	500	510	650	95	301	308	501	503	651	3	1	0	1	7	1
Cry2Ac11	68	262	267	463	486	618	86	263	267	464	485	619	18	1	0	1	1	1
Cry50Aa1	82	286	302	489	499	654	77	287	302	489	499	655	5	1	0	0	0	1
Cry1Ac39	49	251	259	461	471	609	48	252	259	462	463	610	1	1	0	1	8	1
Cry1Ca8	48	250	261	457	467	614	47	251	261	458	457	614	1	1	0	1	10	0
Cry18Aa1	143	334	341	549	576	701	171	336	340	553	575	702	28	2	1	4	1	1
Cry7Kb1	74	274	282	479	489	626	71	275	282	480	481	627	3	1	0	1	8	1
Cry30Ca1	89	301	307	517	525	679	79	302	309	515	525	680	10	1	2	2	0	1
Cry1Na2	46	247	255	454	464	601	44	248	255	455	456	602	2	1	0	1	8	1
Cry4Ba1	63	268	284	470	480	634	69	269	284	471	480	624	6	1	0	1	0	10
Cry1Ca2	48	250	261	457	467	614	47	251	261	458	457	614	1	1	0	1	10	0
Cry59Aa1	90	282	290	501	512	640	79	283	290	501	501	641	11	1	0	0	11	1
Cry28Aa1	58	264	273	453	464	602	60	265	275	453	464	603	2	1	2	0	0	1
Cry1Ac23	49	255	265	470	480	621	48	252	265	471	472	622	1	3	0	1	8	1
Cry25Aa1	88	295	303	513	524	657	106	296	303	515	517	658	18	1	0	2	7	1
Cry1Ac11	49	251	259	461	471	609	48	252	259	462	463	610	1	1	0	1	8	1
Cry7Aa1	78	278	286	487	497	637	101	279	286	488	489	638	23	1	0	1	8	1
Cry1Ab17	49	251	259	461	471	607	48	252	259	462	463	607	1	1	0	1	8	0
Cry8Db1	86	289	297	519	529	673	85	290	297	520	521	674	1	1	0	1	8	1
Cry2Aa4	68	262	267	472	495	628	80	263	267	473	494	629	12	1	0	1	1	1
Cry8Da1	86	289	297	525	529	666	85	290	297	520	521	667	1	1	0	5	8	1
Cry54Aa1	84	313	321	515	532	671	82	314	321	515	524	672	2	1	0	0	8	1
Cry2Ad2	69	262	267	472	495	628	52	263	267	473	494	629	17	1	0	1	1	1
Cry1Fb1	47	249	257	454	464	599	46	250	257	455	455	599	1	1	0	1	9	0
Cry48Aa3	85	308	318	511	521	657	98	309	318	512	521	659	13	1	0	1	0	2
Cry1Ab4	49	251	259	461	471	607	48	252	259	462	463	607	1	1	0	1	8	0
Cry40Ba1	72	288	296	496	508	640	64	289	296	497	501	642	8	1	0	1	7	2
Cry1Ac22	49	251	259	461	471	609	48	252	259	462	463	610	1	1	0	1	8	1
Cry2Ac9	68	262	267	463	486	618	86	263	267	464	485	619	18	1	0	1	1	1
Cry48Ab2	85	308	318	510	520	656	89	309	318	511	513	658	4	1	0	1	7	2
Cry7Ab9	78	278	286	487	497	637	88	279	286	488	489	638	10	1	0	1	8	1
Cry9Ca1	87	290	299	505	515	658	86	291	299	506	500	659	1	1	0	1	15	1
												MEAN	6.27881	1.02602	0.0594796	1.07435	7.33829	1.00743
